# Supplementary material for: Essential Oil Composition and Micromorphological Traits of Satureja montana L., S. subspicata Bartel ex Vis., and S. kitaibelii Wierzb. Ex Heuff. Plant Organs
Source: Plants (Basel). 2021 Mar 9;10(3):511. doi: 10.3390/plants10030511 (PMC8000019; doi:10.3390/plants10030511)
Supplement: Supplementary file 1 [file plants-10-00511-s001.zip]

Archive with 2 entries (2 files):
- Supplemental_S1.pdf
- Supplemental_S2.pdf
